# Supplementary material for: The Communication Satisfaction of Geriatric Patients Treated by Dental Students and Dentists in a University Dental Clinic: A Cross-Sectional Study
Source: Geriatrics (Basel). 2025 Jul 14;10(4):93. doi: 10.3390/geriatrics10040093 (PMC12286155; doi:10.3390/geriatrics10040093)
Supplement: Supplementary file 1 [file geriatrics-10-00093-s001.zip]

Archive with 1 entries (1 files):
- geriatrics-3546271-supplementary.pdf
